# Supplementary material for: Interfacial Modulation of Graphene by Polythiophene with Controlled Molecular Weight to Enhance Thermal Conductivity
Source: Membranes (Basel). 2021 Nov 19;11(11):895. doi: 10.3390/membranes11110895 (PMC8625024; doi:10.3390/membranes11110895)
Supplement: Supplementary file 1 [file membranes-11-00895-s001.zip]

Archive with 1 entries (1 files):
- membranes-1431660-supplementary.pdf
